# Supplementary material for: Design, Synthesis, and Mechanistic Study of 2-Pyridone-Bearing Phenylalanine Derivatives as Novel HIV Capsid Modulators
Source: Molecules. 2022 Nov 7;27(21):7640. doi: 10.3390/molecules27217640 (PMC9658817; doi:10.3390/molecules27217640)
Supplement: Supplementary file 1 [file molecules-27-07640-s001.zip]

Archive with 1 entries (1 files):
- molecules-1963643-supplementary.pdf
